# Supplementary material for: Profound seasonal shrinking and regrowth of the ossified braincase in phylogenetically distant mammals with similar life histories
Source: Sci Rep. 2017 Feb 13;7:42443. doi: 10.1038/srep42443 (PMC5304206; doi:10.1038/srep42443)
Supplement: Supplementary Dataset [file srep42443-s2.xls]

## Sheet: data5
species	catalog	age	CBL	Braincase depth	B2L	dateMDY	day_of_year	month	age_shift_day	sex
Mustela nivalis	159681	YA	33.27	11.15	0.335137	1989-07-16	197	7	26	F
Mustela nivalis	33892	YA	31.23	11.52	0.368876	1974-07-18	199	7	28	F
Mustela nivalis	97188	YA	31.12	11.69	0.375643	1970-07-20	201	7	30	F
Mustela nivalis	97207	YA	32.16	11.85	0.36847	1970-07-21	202	7	31	F
Mustela nivalis	56470	YA	31.62	11.41	0.360848	1979-07-22	203	7	32	F
Mustela nivalis	156524	YA	30.67	10.28	0.335181	1987-07-22	203	7	32	F
Mustela nivalis	153141	YA	33.2	12.16	0.366265	1986-07-23	204	7	33	F
Mustela nivalis	136197	YA	31.69	11.82	0.372988	1980-07-24	206	7	35	F
Mustela nivalis	KZ	YA	31.8	11.24	0.353459	2003-07-26	207	7	36	F
Mustela nivalis	153140	YA	32.13	11.35	0.353252	1986-07-28	209	7	38	F
Mustela nivalis	30257	YA	32.42	11.65	0.359346	1962-07-29	210	7	39	F
Mustela nivalis	32401	YA	31.39	11.73	0.373686	1973-08-01	213	8	42	F
Mustela nivalis	39984	YA	29.94	11.35	0.379092	1964-08-03	216	8	45	F
Mustela nivalis	30435	YA	31.61	10.98	0.347358	1962-08-12	224	8	53	F
Mustela nivalis	153142	YA	32.27	10.87	0.336845	1986-08-13	225	8	54	F
Mustela nivalis	110593	YA	30.8	10.41	0.337987	1973-08-15	227	8	56	F
Mustela nivalis	116967	YA	29.46	10.23	0.347251	1975-08-15	227	8	56	F
Mustela nivalis	99007	YA	29.84	10.76	0.36059	1971-08-28	240	8	69	F
Mustela nivalis	99017	YA	31.08	10.76	0.346203	1971-09-02	245	9	74	F
Mustela nivalis	92065	YA	31.02	11.04	0.355899	1970-09-02	245	9	74	F
Mustela nivalis	153348	YA	30.47	11.59	0.380374	1986-09-03	246	9	75	F
Mustela nivalis	99032	YA	33.08	11.1	0.33555	1971-09-04	247	9	76	F
Mustela nivalis	KZ	YA	32.63	10.5	0.32179	2002-09-06	249	9	78	F
Mustela nivalis	107294	YA	31.74	9.78	0.308129	1972-09-06	250	9	79	F
Mustela nivalis	45795	YA	29.91	9.85	0.329321	1965-09-12	255	9	84	F
Mustela nivalis	25960	YA	29.57	9.33	0.315522	1961-09-16	259	9	88	F
Mustela nivalis	129883	YA	29.78	11.55	0.387844	1978-09-17	260	9	89	F
Mustela nivalis	KZ	YA	32.34	10.48	0.324057	1999-09-19	262	9	91	F
Mustela nivalis	KZ	YA	30.74	10.41	0.338647	2002-09-20	263	9	92	F
Mustela nivalis	KZ	YA	32.79	11.36	0.346447	2002-09-22	265	9	94	F
Mustela nivalis	157694	YA	32	10.15	0.317188	1988-09-21	265	9	94	F
Mustela nivalis	159522	YA	33.09	10.78	0.325778	1988-09-21	265	9	94	F
Mustela nivalis	KZ	YA	32.97	11.09	0.336366	2003-09-23	266	9	95	F
Mustela nivalis	140230	YA	29.93	10.51	0.351153	1981-09-29	272	9	101	F
Mustela nivalis	KZ	YA	34.47	10.92	0.316797	1997-10-06	279	10	108	F
Mustela nivalis	KZ	YA	34.15	10.83	0.31713	1997-10-08	281	10	110	F
Mustela nivalis	153559	YA	30.03	9.54	0.317682	1986-10-14	287	10	116	F
Mustela nivalis	156220	YA	29.95	8.99	0.300167	1987-10-17	290	10	119	F
Mustela nivalis	54957	YA	30.19	10.97	0.363365	1966-10-19	292	10	121	F
Mustela nivalis	120834	YA	28.84	9.05	0.3138	1976-10-24	298	10	127	F
Mustela nivalis	50489	YA	31.16	11.03	0.353979	1965-11-29	333	11	162	F
Mustela nivalis	KZ	YA	33.09	10.44	0.315503	2003-11-29	333	11	162	F
Mustela nivalis	108522	YA	32	10.02	0.313125	1972-12-22	357	12	186	F
Mustela nivalis	71637	OA	31.15	9.76	0.313323	1968-01-04	4	1	198	F
Mustela nivalis	34532	YA	31.13	9.78	0.314166	1964-01-12	12	1	206	F
Mustela nivalis	158792	OA	31.9	10.21	0.320063	1990-02-01	32	2	226	F
Mustela nivalis	51152	OA	29.94	9.28	0.309953	1966-02-04	35	2	229	F
Mustela nivalis	51289	OA	31.19	8.92	0.285989	1966-03-04	63	3	257	F
Mustela nivalis	62237	OA	36.88	11.36	0.308026	1967-03-09	68	3	262	F
Mustela nivalis	72151	OA	31.75	9.42	0.296693	1968-03-18	78	3	272	F
Mustela nivalis	23659	OA	29.76	8.52	0.28629	1960-03-21	81	3	275	F
Mustela nivalis	104433	OA	30.77	9.51	0.309067	1972-04-07	98	4	292	F
Mustela nivalis	131635	OA	33.99	10.12	0.297735	1979-04-12	102	4	296	F
Mustela nivalis	35262	OA	31.8	9.96	0.313208	1964-04-28	119	4	313	F
Mustela nivalis	97566	OA	31.73	9.96	0.313899	1971-04-29	119	4	313	F
Mustela nivalis	97567	OA	30.89	9.13	0.295565	1971-04-29	119	4	313	F
Mustela nivalis	97578	OA	30.58	9.51	0.310988	1971-05-03	123	5	317	F
Mustela nivalis	131617	OA	33.9	10.34	0.305015	1979-05-08	128	5	322	F
Mustela nivalis	KZ	OA	31.11	9.42	0.302797	1998-05-11	131	5	325	F
Mustela nivalis	90654	OA	30.62	8.9	0.29066	1970-05-12	132	5	326	F
Mustela nivalis	85465	OA	29.09	8.86	0.304572	1969-05-19	139	5	333	F
Mustela nivalis	85478	OA	29.18	8.84	0.302947	1969-05-20	140	5	334	F
Mustela nivalis	85492	OA	29.75	9.31	0.312941	1969-05-22	142	5	336	F
Mustela nivalis	155145	OA	34.82	10.75	0.308731	1987-05-26	146	5	340	F
Mustela nivalis	155146	OA	34.76	9.95	0.286249	1987-06-01	152	6	346	F
Mustela nivalis	85565	OA	29.65	8.77	0.295784	1969-06-02	153	6	347	F
Mustela nivalis	85596	OA	30.1	10.03	0.333223	1969-06-05	156	6	350	F
Mustela nivalis	44084	OA	29.85	9.81	0.328643	1965-06-12	163	6	357	F
Mustela nivalis	KZ	OA	31.8	9.68	0.304403	2003-06-14	165	6	359	F
Mustela nivalis	74927	OA	31.89	9.87	0.309501	1968-06-20	172	6	366	F
Mustela nivalis	52279	OA	31.15	9.11	0.292456	1966-07-02	183	7	377	F
Mustela nivalis	153138	OA	31.01	9.99	0.322154	1986-07-07	188	7	382	F
Mustela nivalis	39569	OA	30.68	9.63	0.313885	1976-07-08	190	7	384	F
Mustela nivalis	45713	OA	31.83	9.81	0.3082	1965-07-10	191	7	385	F
Mustela nivalis	32463	OA	34.14	10.44	0.3058	1963-07-21	202	7	396	F
Mustela nivalis	30211	OA	32.51	9.83	0.302369	1962-07-28	209	7	403	F
Mustela nivalis	159524	OA	32.47	10.02	0.308593	1989-08-01	213	8	407	F
Mustela nivalis	54057	OA	32.73	9.02	0.275588	1966-08-05	217	8	411	F
Mustela nivalis	155147	OA	33.73	10.26	0.30418	1985-08-06	218	8	412	F
Mustela nivalis	110586	OA	29.28	9.01	0.307719	1973-08-14	226	8	420	F
Mustela nivalis	110696	OA	31.33	9.75	0.311203	1973-08-24	236	8	430	F
Mustela nivalis	155744	OA	32.15	10.24	0.318507	1987-08-24	236	8	430	F
Mustela nivalis	28977	OA	31.41	9.69	0.3085	1962-09-01	244	9	438	F
Mustela nivalis	45585	OA	30.42	9.63	0.316568	1965-09-02	245	9	439	F
Mustela nivalis	33204	OA	31.57	9.6	0.304086	1963-09-03	246	9	440	F
Mustela nivalis	KZ	OA	32.22	10.63	0.329919	2002-09-10	253	9	447	F
Mustela nivalis	45909	OA	33.63	9.9	0.29438	1965-09-19	262	9	456	F
Mustela nivalis	153501	OA	30.76	10.47	0.340377	1986-10-01	274	10	468	F
Mustela nivalis	KZ	OA	30.83	10.03	0.325332	2001-10-01	274	10	468	F
Mustela nivalis	58845	OA	32.51	9.52	0.292833	1966-10-05	278	10	472	F
Mustela nivalis	66571	OA	33.13	9.98	0.301238	1967-10-25	298	10	492	F
Mustela nivalis	115430	OA	31.36	9.79	0.312181	1974-11-02	306	11	500	F
Mustela nivalis	156348	OA	34.61	10.77	0.311182	1987-11-03	307	11	501	F
Mustela nivalis	83999	OA	31.35	9.8	0.3126	1968-11-13	318	11	512	F
Mustela nivalis	50474	OA	33.84	10.94	0.323286	1965-11-20	324	11	518	F
Mustela nivalis	66797	OA	33.64	10.44	0.310345	1967-11-24	328	11	522	F
Mustela nivalis	87938	OA	30.34	9.08	0.299275	1969-11-24	328	11	522	F
Mustela nivalis	153826	OA	33.24	10.18	0.306258	1986-11-24	328	11	522	F
Mustela nivalis	87940	OA	32.99	9.19	0.278569	1969-11-25	329	11	523	F
Mustela nivalis	50495	OA	29.98	9.22	0.307538	1965-12-04	338	12	532	F
Mustela nivalis	7337	OA	31.83	9.14	0.28715	1954-12-08	342	12	536	F
Mustela nivalis	154117	OA	34.75	10.65	0.306475	1986-12-12	346	12	540	F
Mustela nivalis	74928	YA	36.06	12.78	0.354409	1968-06-20	172	6	1	M
Mustela nivalis	75388	YA	35.27	11.77	0.333711	1968-06-25	177	6	6	M
Mustela nivalis	97161	YA	35.86	12.97	0.361684	1970-07-09	190	7	19	M
Mustela nivalis	KZ	YA	38.39	13.77	0.358687	1999-07-16	197	7	26	M
Mustela nivalis	158338	YA	36.27	12.62	0.347946	1989-07-18	199	7	28	M
Mustela nivalis	97162	YA	36.04	12.93	0.358768	1970-07-20	201	7	30	M
Mustela nivalis	150719	YA	32.96	11.85	0.359527	1985-07-20	201	7	30	M
Mustela nivalis	36183	YA	38.64	13.27	0.343427	1964-07-20	202	7	31	M
Mustela nivalis	36395	YA	39.23	12.86	0.32781	1964-07-24	206	7	35	M
Mustela nivalis	155673	YA	39.62	12.94	0.326603	1987-07-27	208	7	37	M
Mustela nivalis	159527	YA	39.99	13.71	0.342836	1989-08-05	217	8	46	M
Mustela nivalis	25628	YA	38.16	12.04	0.315514	1961-08-18	230	8	59	M
Mustela nivalis	36736	YA	37.78	12.57	0.332716	1964-08-21	234	8	63	M
Mustela nivalis	30904	YA	34.71	12.46	0.358974	1962-08-23	235	8	64	M
Mustela nivalis	KZ	YA	38.32	12.99	0.338987	2001-08-25	237	8	66	M
Mustela nivalis	157691	YA	38.77	12.69	0.327315	1988-09-16	260	9	89	M
Mustela nivalis	157692	YA	35.36	11.68	0.330317	1988-09-18	262	9	91	M
Mustela nivalis	157693	YA	34.13	11.71	0.3431	1988-09-21	265	9	94	M
Mustela nivalis	115331	YA	36.65	12.48	0.340518	1974-09-24	267	9	96	M
Mustela nivalis	153825	YA	33.36	11.14	0.333933	1986-09-24	267	9	96	M
Mustela nivalis	155886	YA	39.04	12.28	0.314549	1987-09-24	267	9	96	M
Mustela nivalis	159523	YA	34.45	11.45	0.332366	1988-09-23	267	9	96	M
Mustela nivalis	26111	YA	36.4	11.61	0.318956	1961-09-27	270	9	99	M
Mustela nivalis	KZ	YA	35.42	11.97	0.337945	2003-09-27	270	9	99	M
Mustela nivalis	40272	YA	36.08	12.39	0.343404	1964-09-27	271	9	100	M
Mustela nivalis	126405	YA	36.92	12.62	0.34182	1977-10-01	274	10	103	M
Mustela nivalis	153503	YA	32.38	11.59	0.357937	1986-10-02	275	10	104	M
Mustela nivalis	161084	YA	38.32	12.81	0.33429	1990-10-04	277	10	106	M
Mustela nivalis	164015	YA	37.2	13.12	0.352688	1995-10-05	278	10	107	M
Mustela nivalis	26222	YA	35.91	11.26	0.313562	1961-10-05	278	10	107	M
Mustela nivalis	164014	YA	36.72	11.89	0.323802	1995-10-05	278	10	107	M
Mustela nivalis	KZ	YA	36.33	11.84	0.325901	2003-10-08	281	10	110	M
Mustela nivalis	33847	YA	35.75	11.02	0.308252	1963-10-10	283	10	112	M
Mustela nivalis	66546	YA	36.21	11.99	0.331124	1967-10-11	284	10	113	M
Mustela nivalis	156260	YA	36.44	11.65	0.319704	1987-10-11	284	10	113	M
Mustela nivalis	117643	YA	39.51	13.08	0.331055	1975-10-14	287	10	116	M
Mustela nivalis		YA	36.64	11.85	0.323417	2003-10-17	290	10	119	M
Mustela nivalis	KZ	YA	37.9	12.36	0.326121	2003-10-19	292	10	121	M
Mustela nivalis	156238	YA	38	12.8	0.336842	1987-10-19	292	10	121	M
Mustela nivalis	156261	YA	32.19	12.46	0.387077	1987-10-27	300	10	129	M
Mustela nivalis	157871	YA	39.01	12.03	0.308382	1988-10-28	302	10	131	M
Mustela nivalis	40450	YA	38.14	11.77	0.3086	1964-10-29	303	10	132	M
Mustela nivalis	34033	YA	34.89	10.87	0.311551	1963-11-01	305	11	134	M
Mustela nivalis	154179	OA	39.28	11.47	0.292006	1987-01-09	9	1	203	M
Mustela nivalis	154180	OA	38.35	12.28	0.320209	1987-01-09	9	1	203	M
Mustela nivalis	31292	OA	38.92	11.18	0.287256	1963-01-20	20	1	214	M
Mustela nivalis	51361	OA	36.59	11	0.300629	1966-02-06	37	2	231	M
Mustela nivalis	51148	OA	37.62	11.13	0.295853	1966-02-13	44	2	238	M
Mustela nivalis	51145	OA	37.09	10.94	0.294958	1966-02-15	46	2	240	M
Mustela nivalis	157994	OA	34.07	10.78	0.316407	1989-02-16	47	2	241	M
Mustela nivalis	104349	OA	36.53	11.06	0.302765	1972-02-18	49	2	243	M
Mustela nivalis	104350	OA	37.35	11.02	0.295047	1972-02-18	49	2	243	M
Mustela nivalis	51194	OA	39.41	11.25	0.285461	1966-02-18	49	2	243	M
Mustela nivalis	23624	OA	37.89	11.73	0.30958	1960-02-18	49	2	243	M
Mustela nivalis	154798	OA	37.45	10.7	0.285714	1987-02-24	55	2	249	M
Mustela nivalis	51424	OA	39.92	11.04	0.276553	1966-03-22	81	3	275	M
Mustela nivalis	154815	OA	40.09	11.74	0.292841	1987-04-03	93	4	287	M
Mustela nivalis	M39	OA	38.75	11.22	0.289548	2005-04-14	104	4	298	M
Mustela nivalis	136008	OA	37.78	11.62	0.30757	1980-04-24	115	4	309	M
Mustela nivalis	KZ	OA	37.21	11.49	0.308788	2002-04-28	118	4	312	M
Mustela nivalis	152530	OA	38.05	11.1	0.291721	1986-05-04	124	5	318	M
Mustela nivalis	85388	OA	36.26	10.98	0.302813	1969-05-10	130	5	324	M
Mustela nivalis	4349	OA	38.58	11.67	0.302488	1954-05-16	136	5	330	M
Mustela nivalis	35451	OA	36.61	11.87	0.324228	1964-05-18	139	5	333	M
Mustela nivalis	M42	OA	39.12	11.25	0.287577	2005-06-02	153	6	347	M
Mustela nivalis	4483	OA	37.76	11.94	0.316208	1954-06-05	156	6	350	M
Mustela nivalis	KZ	OA	35.27	11.09	0.314432	2003-06-07	158	6	352	M
Mustela nivalis	KZ	OA	39.49	11.91	0.301595	2003-06-09	160	6	354	M
Mustela nivalis	74528	OA	37.31	12.1	0.32431	1968-06-15	167	6	361	M
Mustela nivalis	35731	OA	34.31	10.97	0.319732	1964-06-20	172	6	366	M
Mustela nivalis	155719	OA	36.13	11.03	0.305286	1987-07-16	197	7	391	M
Mustela nivalis	153139	OA	37.42	11.38	0.304115	1986-07-21	202	7	396	M
Mustela nivalis	159525	OA	38.68	13.04	0.337125	1989-08-03	215	8	409	M
Mustela nivalis	69800	OA	38.57	12.04	0.31216	1967-08-19	231	8	425	M
Mustela nivalis	155743	OA	39.64	13.42	0.338547	1987-08-21	233	8	427	M
Mustela nivalis	121234	OA	35.23	12.34	0.35027	1976-08-21	234	8	428	M
Mustela nivalis	M7	OA	39.61	12.68	0.320121	2004-09-01	245	9	439	M
Mustela nivalis	155750	OA	40.82	12.23	0.299608	1987-09-09	252	9	446	M
Mustela nivalis	72621	OA	37.4	11.75	0.314171	1968-09-11	255	9	449	M
Mustela nivalis	KZ	OA	39.88	13.07	0.327733	2002-09-13	256	9	450	M
Mustela nivalis	KZ	OA	37.07	11.8	0.318317	2003-09-16	259	9	453	M
Mustela nivalis	KZ	OA	40.12	12.54	0.312562	2002-09-22	265	9	459	M
Mustela nivalis	KZ	OA	39.54	11.77	0.297673	2004-09-28	272	9	466	M
Mustela nivalis	143148	OA	35.35	10.52	0.297595	1982-09-30	273	9	467	M
Mustela nivalis	65742	OA	39.21	10.87	0.277225	1967-10-04	277	10	471	M
Mustela nivalis	161085	OA	41.01	12.66	0.308705	1991-10-10	283	10	477	M
Mustela nivalis	KZ	OA	37.59	12.49	0.332269	2002-10-12	285	10	479	M
Mustela nivalis	153502	OA	40.11	12.72	0.317128	1986-10-13	286	10	480	M
Mustela nivalis	KZ	OA	37.93	12.86	0.339046	1998-10-13	286	10	480	M
Mustela nivalis	154786	OA	38.45	11.07	0.287906	1986-10-18	291	10	485	M
Mustela nivalis	66554	OA	40.4	11.58	0.286634	1967-10-19	292	10	486	M
Mustela nivalis	KZ	OA	40.01	12.85	0.32117	2003-10-20	293	10	487	M
Mustela nivalis	87627	OA	35.08	10.82	0.308438	1969-10-28	301	10	495	M
Mustela nivalis	157873	OA	39.3	11.42	0.290585	1988-11-04	309	11	503	M
Mustela nivalis	157874	OA	36.18	11.24	0.310669	1988-11-04	309	11	503	M
Mustela nivalis	157876	OA	34.21	10.51	0.30722	1988-11-04	309	11	503	M
Mustela nivalis	40654	OA	38.17	11.34	0.297092	1964-11-13	318	11	512	M
Mustela nivalis	121000	OA	35.72	10.94	0.306271	1976-11-17	322	11	516	M
Mustela nivalis	55355	OA	39.13	12.5	0.319448	1966-11-20	324	11	518	M
Mustela nivalis	50480	OA	38.26	12.27	0.3207	1965-11-24	328	11	522	M
Mustela nivalis	M_martwy	OA	39.25	11.54	0.294013	2004-12-12	347	12	541	M
Mustela nivalis	26767	OA	39.92	10.22	0.256012	1961-12-15	349	12	543	M
Mustela nivalis	42030	OA	39.79	11.01	0.276703	1964-12-15	350	12	544	M
Sorex araneus	508	OA	19.51	5.1	0.261404	1947-03-20	79	3	289	F
Sorex araneus	511	OA	19.65	5.05	0.256997	1947-03-27	86	3	296	U
Sorex araneus	513	OA	19.3	4.92	0.254922	1947-03-27	86	3	296	M
Sorex araneus	516	OA	19.59	5.14	0.262379	1947-03-30	89	3	299	M
Sorex araneus	523	OA	19.33	4.97	0.257113	1947-04-03	93	4	303	F
Sorex araneus	527	OA	19.65	5.1	0.259542	1947-04-04	94	4	304	U
Sorex araneus	528	OA	19.51	5.17	0.264992	1947-04-04	94	4	304	M
Sorex araneus	529	OA	19.43	5.02	0.258363	1947-04-04	94	4	304	U
Sorex araneus	537	OA	18.51	5.01	0.270665	1947-04-05	95	4	305	F
Sorex araneus	2571	OA	19.4	4.97	0.256186	1947-04-05	95	4	305	F
Sorex araneus	549	OA	18.76	5.05	0.26919	1947-04-08	98	4	308	F
Sorex araneus	552	OA	19.2	4.96	0.258333	1947-04-09	99	4	309	F
Sorex araneus	561	OA	19.79	5.13	0.259222	1947-04-09	99	4	309	F
Sorex araneus	572	OA	19.35	5.32	0.274935	1947-04-11	101	4	311	F
Sorex araneus	582	OA	19.42	4.93	0.253862	1947-04-15	105	4	315	F
Sorex araneus	595	OA	19.91	5.07	0.254646	1947-04-19	109	4	319	F
Sorex araneus	600	OA	19.63	5.21	0.26541	1947-04-21	111	4	321	M
Sorex araneus	604	OA	19.3	5.43	0.281347	1947-04-22	112	4	322	M
Sorex araneus	605	OA	19.79	5.22	0.26377	1947-04-22	112	4	322	M
Sorex araneus	607	OA	19.8	5.6	0.282828	1947-04-23	113	4	323	M
Sorex araneus	608	OA	19.54	5.05	0.258444	1947-04-23	113	4	323	M
Sorex araneus	611	OA	19.48	5.21	0.267454	1947-04-23	113	4	323	M
Sorex araneus	612	OA	19.39	5.26	0.271274	1947-04-23	113	4	323	M
Sorex araneus	615	OA	19.84	5.22	0.263105	1947-04-23	113	4	323	M
Sorex araneus	617	OA	19.5	5.4	0.276923	1947-04-25	115	4	325	M
Sorex araneus	618	OA	19.43	5.22	0.268657	1947-04-25	115	4	325	M
Sorex araneus	621	OA	19.21	5.26	0.273816	1947-04-27	117	4	327	M
Sorex araneus	641	OA	19.99	5.21	0.26063	1947-05-11	131	5	341	M
Sorex araneus	642	OA	19.19	5.53	0.288171	1947-05-13	133	5	343	M
Sorex araneus	643	OA	19.61	5.26	0.26823	1947-05-13	133	5	343	M
Sorex araneus	649	OA	19.38	5.17	0.26677	1947-05-17	137	5	347	F
Sorex araneus	654	OA	19.78	5.41	0.273509	1947-05-17	137	5	347	M
Sorex araneus	675	OA	19.68	5.5	0.279472	1947-05-21	141	5	351	M
Sorex araneus	676	OA	19.52	5.27	0.26998	1947-05-21	141	5	351	M
Sorex araneus	695	OA	19.49	5.5	0.282196	1947-05-27	147	5	357	F
Sorex araneus	735	OA	18.96	5.28	0.278481	1947-06-08	159	6	369	F
Sorex araneus	759	OA	19.26	5.28	0.274143	1947-06-10	161	6	371	M
Sorex araneus	791	OA	19.66	5.4	0.274669	1947-06-11	162	6	372	F
Sorex araneus	795	OA	19.54	5.56	0.284545	1947-06-11	162	6	372	U
Sorex araneus	811	OA	19.44	5.58	0.287037	1947-06-11	162	6	372	M
Sorex araneus	819	OA	19.78	5.23	0.264408	1947-06-12	163	6	373	F
Sorex araneus	836	OA	19.48	5.28	0.271047	1947-06-12	163	6	373	F
Sorex araneus	859	OA	19.48	5.38	0.276181	1947-06-16	167	6	377	M
Sorex araneus	869	OA	19.55	5.18	0.264962	1947-06-17	168	6	378	M
Sorex araneus	891	OA	19.45	5.42	0.278663	1947-06-18	169	6	379	M
Sorex araneus	901	OA	19.03	5.42	0.284813	1947-06-20	171	6	381	M
Sorex araneus	925	OA	19.69	5.16	0.262062	1947-06-22	173	6	383	M
Sorex araneus	926	OA	19.19	5.34	0.27827	1947-06-22	173	6	383	M
Sorex araneus	927	OA	19.43	5.29	0.272259	1947-06-22	173	6	383	M
Sorex araneus	928	OA	18.76	5.25	0.279851	1947-06-22	173	6	383	M
Sorex araneus	959	OA	19.66	5.45	0.277213	1947-06-26	177	6	387	M
Sorex araneus	985	OA	19.57	5.23	0.267246	1947-06-27	178	6	388	M
Sorex araneus	1010	OA	18.88	5.07	0.268538	1947-07-01	182	7	392	M
Sorex araneus	1019	OA	19.71	5.44	0.276002	1947-07-02	183	7	393	M
Sorex araneus	1029	OA	18.97	5.17	0.272536	1947-07-05	186	7	396	M
Sorex araneus	1034	OA	18.87	5.3	0.280869	1947-07-06	187	7	397	F
Sorex araneus	1088	OA	19.57	5.02	0.256515	1947-07-09	190	7	400	F
Sorex araneus	1706	OA	19.3	5.16	0.267358	1947-08-02	214	8	424	F
Sorex araneus	1664	OA	20	5.45	0.2725	1947-08-08	220	8	430	M
Sorex araneus	1677	OA		5.17		1947-08-09	221	8	431	F
Sorex araneus	1683	OA	19.67	5.27	0.267921	1947-08-09	221	8	431	M
Sorex araneus	1715	OA	19.56	5.45	0.27863	1947-08-11	223	8	433	M
Sorex araneus	1720	OA	19.82	5.36	0.270434	1947-08-11	223	8	433	F
Sorex araneus	1733	OA	19.74	5.36	0.27153	1947-08-12	224	8	434	M
Sorex araneus	1744	OA	19.4	5.1	0.262887	1947-08-13	225	8	435	M
Sorex araneus	1753	OA	19.24	5.15	0.267672	1947-08-14	226	8	436	M
Sorex araneus	1774	OA	19.5	5.15	0.264103	1947-08-16	228	8	438	M
Sorex araneus	1787	OA	19.52	5.39	0.276127	1947-08-19	231	8	441	M
Sorex araneus	1796	OA	19.83	5.03	0.253656	1947-08-20	232	8	442	F
Sorex araneus	1810	OA	20.01	5.22	0.26087	1947-08-21	233	8	443	M
Sorex araneus	1867	OA	19.55	5.59	0.285934	1947-08-25	237	8	447	M
Sorex araneus	1870	OA	19.4	5.03	0.259278	1947-08-25	237	8	447	F
Sorex araneus	1883	OA	18.93	5.28	0.278922	1947-08-27	239	8	449	M
Sorex araneus	1904	OA	19.76	5.27	0.2667	1947-08-28	240	8	450	F
Sorex araneus	1951	OA	19.5	5.2	0.266667	1947-08-31	243	8	453	F
Sorex araneus	1972	OA	19.53	5.28	0.270353	1947-08-31	243	8	453	F
Sorex araneus	1974	OA	19.77	5.19	0.262519	1947-08-31	243	8	453	M
Sorex araneus	1982	OA	19.25	5.1	0.264935	1947-09-01	244	9	454	F
Sorex araneus	1987	OA	19.85	5.23	0.263476	1947-09-01	244	9	454	F
Sorex araneus	2006	OA	19.41	5.16	0.265842	1947-09-02	245	9	455	M
Sorex araneus	2016	OA	19.36	5.37	0.277376	1947-09-03	246	9	456	M
Sorex araneus	2038	OA	19.33	5.22	0.270047	1947-09-05	248	9	458	M
Sorex araneus	2040	OA	19.67	5.26	0.267412	1947-09-05	248	9	458	F
Sorex araneus	2060	OA	19.85	5.4	0.27204	1947-09-07	250	9	460	M
Sorex araneus	2063	OA	19.49	5.12	0.262699	1947-09-07	250	9	460	M
Sorex araneus	2071	OA	19.38	5.04	0.260062	1947-09-09	252	9	462	F
Sorex araneus	2096	OA	19.65	5.06	0.257506	1947-09-11	254	9	464	F
Sorex araneus	2114	OA	19.26	5.04	0.261682	1947-09-12	255	9	465	F
Sorex araneus	2120	OA	19.08	5.34	0.279874	1947-09-13	256	9	466	M
Sorex araneus	2122	OA	19.57	5.13	0.262136	1947-09-13	256	9	466	F
Sorex araneus	2133	OA	19.18	5.3	0.27633	1947-09-14	257	9	467	M
Sorex araneus	2138	OA	19.14	5.41	0.282654	1947-09-15	258	9	468	M
Sorex araneus	2148	OA	20.03	5.4	0.269596	1947-09-17	260	9	470	F
Sorex araneus	2152	OA	19.09	5.24	0.274489	1947-09-17	260	9	470	M
Sorex araneus	2170	OA	19.69	5.46	0.277298	1947-09-19	262	9	472	M
Sorex araneus	53	OA	19.84	5.06	0.25504	1946-09-23	266	9	476	U
Sorex araneus	2184	OA	19.67	5.4	0.27453	1947-09-23	266	9	476	M
Sorex araneus	2187	OA	19.31	5.4	0.279648	1947-09-23	266	9	476	M
Sorex araneus	2188	OA	19.3	5.18	0.268394	1947-09-23	266	9	476	M
Sorex araneus	2198	OA	19.82	5.22	0.26337	1947-09-25	268	9	478	M
Sorex araneus	2201	OA	19.45	5.29	0.271979	1947-09-25	268	9	478	F
Sorex araneus	78	OA	19.81	4.91	0.247855	1946-09-26	269	9	479	F
Sorex araneus	80	OA	19.44	5.11	0.26286	1946-09-26	269	9	479	F
Sorex araneus	93	OA	19.33	4.98	0.257631	1946-09-29	272	9	482	F
Sorex araneus	117	OA	18.85	5.4	0.286472	1946-10-01	274	10	484	F
Sorex araneus	2246	OA	19.04	5.55	0.291492	1947-10-06	279	10	489	M
Sorex araneus	2250	OA	19.05	5.27	0.27664	1947-10-07	280	10	490	F
Sorex araneus	187	OA	19.17	5.12	0.267084	1946-10-08	281	10	491	F
Sorex araneus	2251	OA	19.17	5.03	0.262389	1947-10-08	281	10	491	F
Sorex araneus	2251	OA	19.12	5.1	0.266736	1947-10-08	281	10	491	F
Sorex araneus	2252	OA	19.01	4.95	0.260389	1947-10-08	281	10	491	F
Sorex araneus	2252	OA	18.94	4.98	0.262936	1947-10-08	281	10	491	F
Sorex araneus	2256	OA	19.62	5.2	0.265036	1947-10-09	282	10	492	F
Sorex araneus	2256	OA	19.77	5.43	0.274659	1947-10-09	282	10	492	F
Sorex araneus	2263	OA	19.5	5.05	0.258974	1947-10-11	284	10	494	F
Sorex araneus	230	OA	19.59	5.16	0.2634	1946-10-12	285	10	495	M
Sorex araneus	2272	OA	19.32	5.17	0.267598	1947-10-15	288	10	498	M
Sorex araneus	2272	OA	19.4	5.27	0.271649	1947-10-15	288	10	498	M
Sorex araneus	2268	OA	19.74	4.81	0.243668	1947-10-18	291	10	501	F
Sorex araneus	2279	OA	19.51	5.11	0.261917	1947-10-18	291	10	501	M
Sorex araneus	2279	OA	19.47	5.14	0.263996	1947-10-18	291	10	501	M
Sorex araneus	89	OA	19.37	5.07	0.261745	1946-10-28	301	10	511	F
Sorex araneus	486	YA	19.42	4.81	0.247683	1947-02-07	38	2	248	U
Sorex araneus	488	YA	19.41	4.79	0.24678	1947-02-16	47	2	257	F
Sorex araneus	490	YA	19.21	4.65	0.242061	1947-02-20	51	2	261	F
Sorex araneus	491	YA	19.49	4.82	0.247306	1947-02-21	52	2	262	U
Sorex araneus	499	YA	19.11	4.72	0.246991	1947-03-04	63	3	273	F
Sorex araneus	725	YA	19.9	5.92	0.297487	1947-06-05	156	6	1	M
Sorex araneus	732	YA	20.27	5.74	0.283177	1947-06-08	159	6	4	F
Sorex araneus	734	YA	19.58	5.58	0.284985	1947-06-08	159	6	4	F
Sorex araneus	741	YA	19.95	5.68	0.284712	1947-06-09	160	6	5	F
Sorex araneus	750	YA	19.76	5.27	0.2667	1947-06-09	160	6	5	F
Sorex araneus	752	YA	19.88	5.89	0.296278	1947-06-09	160	6	5	F
Sorex araneus	760	YA	19.41	5.28	0.272025	1947-06-10	161	6	6	F
Sorex araneus	773	YA	19.82	5.68	0.286579	1947-06-10	161	6	6	F
Sorex araneus	777	YA	19.61	5.37	0.27384	1947-06-10	161	6	6	F
Sorex araneus	809	YA	18.91	5.77	0.30513	1947-06-11	162	6	7	F
Sorex araneus	810	YA	19.52	5.89	0.301742	1947-06-11	162	6	7	M
Sorex araneus	832	YA	19.15	5.56	0.290339	1947-06-12	163	6	8	F
Sorex araneus	835	YA	19.57	5.37	0.2744	1947-06-12	163	6	8	M
Sorex araneus	837	YA	19.18	5.69	0.296663	1947-06-12	163	6	8	M
Sorex araneus	844	YA	20	5.59	0.2795	1947-06-13	164	6	9	M
Sorex araneus	846	YA	19.56	5.6	0.286299	1947-06-13	164	6	9	F
Sorex araneus	859	YA	19.74	5.61	0.284195	1947-06-16	167	6	12	M
Sorex araneus	868	YA	19.44	5.44	0.279835	1947-06-17	168	6	13	M
Sorex araneus	870	YA	19.76	5.64	0.285425	1947-06-17	168	6	13	F
Sorex araneus	912	YA	20.3	5.07	0.249754	1947-06-20	171	6	16	F
Sorex araneus	913	YA	20.59	5.88	0.285576	1947-06-20	171	6	16	F
Sorex araneus	961	YA	20.24	6	0.296443	1947-06-26	177	6	22	F
Sorex araneus	972	YA	20.31	5.83	0.287051	1947-06-26	177	6	22	F
Sorex araneus	1017	YA	19.82	5.86	0.295661	1947-07-02	183	7	28	F
Sorex araneus	1020	YA	20.09	5.89	0.293181	1947-07-02	183	7	28	F
Sorex araneus	1021	YA	20.49	6.08	0.29673	1947-07-03	184	7	29	F
Sorex araneus	1033	YA	19.55	5.56	0.284399	1947-07-06	187	7	32	F
Sorex araneus	1035	YA	19.26	5.43	0.281931	1947-07-06	187	7	32	F
Sorex araneus	1041	YA	19.3	5.45	0.282383	1947-07-06	187	7	32	F
Sorex araneus	1041	YA	19.98	5.7	0.285285	1947-07-06	187	7	32	F
Sorex araneus	1054	YA	19.95	5.66	0.283709	1947-07-07	188	7	33	F
Sorex araneus	1060	YA	20.05	6.14	0.306234	1947-07-07	188	7	33	F
Sorex araneus	1097	YA	18.62	5.83	0.313104	1947-07-10	191	7	36	F
Sorex araneus	1122	YA	19.7	5.6	0.284264	1947-07-10	191	7	36	M
Sorex araneus	1127	YA	20.07	5.66	0.282013	1947-07-10	191	7	36	M
Sorex araneus	1149	YA	20.24	5.61	0.277174	1947-07-11	192	7	37	M
Sorex araneus	1152	YA	19.98	5.48	0.274274	1947-07-11	192	7	37	M
Sorex araneus	1154	YA	19.59	5.35	0.273099	1947-07-11	192	7	37	M
Sorex araneus	1155	YA	19.99	5.81	0.290645	1947-07-11	192	7	37	M
Sorex araneus	1158	YA	19.7	5.46	0.277157	1947-07-11	192	7	37	M
Sorex araneus	1654	YA		5.53		1947-08-08	220	8	65	F
Sorex araneus	1660	YA	19.86	5.44	0.273917	1947-08-08	220	8	65	F
Sorex araneus	1669	YA	19.71	5.59	0.283612	1947-08-09	221	8	66	F
Sorex araneus	1670	YA	20	5.28	0.264	1947-08-09	221	8	66	F
Sorex araneus	1674	YA	19.83	5.74	0.28946	1947-08-09	221	8	66	F
Sorex araneus	1680	YA	19.31	5.67	0.29363	1947-08-09	221	8	66	F
Sorex araneus	1689	YA	19.98	5.77	0.288789	1947-08-09	221	8	66	F
Sorex araneus	1723	YA	19.17	5.59	0.291601	1947-08-11	223	8	68	F
Sorex araneus	1726	YA	19.22	5.63	0.292924	1947-08-12	224	8	69	F
Sorex araneus	1743	YA	19.86	5.68	0.286002	1947-08-13	225	8	70	F
Sorex araneus	1745	YA	19.78	5.6	0.283114	1947-08-13	225	8	70	F
Sorex araneus	1845	YA	19.83	5.72	0.288452	1947-08-24	236	8	81	F
Sorex araneus	1884	YA	19.71	5.62	0.285134	1947-08-27	239	8	84	M
Sorex araneus	1896	YA	19.7	5.69	0.288832	1947-08-27	239	8	84	M
Sorex araneus	1940	YA	19.81	5.28	0.266532	1947-08-27	239	8	84	F
Sorex araneus	1991	YA	19.61	5.72	0.291688	1947-09-01	244	9	89	F
Sorex araneus	1995	YA	20.29	5.6	0.275998	1947-09-01	244	9	89	F
Sorex araneus	2001	YA	19.86	5.55	0.279456	1947-09-02	245	9	90	F
Sorex araneus	2002	YA	19.86	5.8	0.292044	1947-09-02	245	9	90	F
Sorex araneus	2003	YA	19.81	5.41	0.273094	1947-09-02	245	9	90	F
Sorex araneus	2008	YA	19.78	5.6	0.283114	1947-09-02	245	9	90	F
Sorex araneus	2020	YA	19.84	5.51	0.277722	1947-09-04	247	9	92	F
Sorex araneus	2025	YA	19.8	5.44	0.274747	1947-09-04	247	9	92	F
Sorex araneus	2059	YA	19.98	5.31	0.265766	1947-09-07	250	9	95	F
Sorex araneus	2095	YA	19.99	5.56	0.278139	1947-09-11	254	9	99	F
Sorex araneus	81	YA	19.52	5.51	0.282275	1946-09-26	269	9	114	F
Sorex araneus	2241	YA	19.13	5.48	0.286461	1947-10-03	276	10	121	F
Sorex araneus	158	YA	20.07	5.69	0.283508	1946-10-07	280	10	125	F
Sorex araneus	159	YA	19.59	5.53	0.282287	1946-10-07	280	10	125	F
Sorex araneus	2250	YA	19.13	5.3	0.277052	1947-10-07	280	10	125	F
Sorex araneus	140	YA	19.68	5.51	0.27998	1946-10-08	281	10	126	F
Sorex araneus	176	YA	19.79	5.16	0.260738	1946-10-08	281	10	126	F
Sorex araneus	177	YA	19.58	5.32	0.271706	1946-10-08	281	10	126	F
Sorex araneus	199	YA	20.03	5.79	0.289066	1946-10-09	282	10	127	F
Sorex araneus	217	YA	19.33	5.11	0.264356	1946-10-11	284	10	129	F
Sorex araneus	2261	YA	19.94	5.57	0.279338	1947-10-11	284	10	129	F
Sorex araneus	2262	YA	20.22	5.5	0.272008	1947-10-11	284	10	129	F
Sorex araneus	2262	YA	20.29	5.52	0.272055	1947-10-11	284	10	129	F
Sorex araneus	2264	YA	19.68	5.94	0.301829	1947-10-11	284	10	129	F
Sorex araneus	229	YA	20.17	5.34	0.26475	1946-10-12	285	10	130	F
Sorex araneus	2306	YA	19.69	5.44	0.276282	1947-10-29	302	10	147	F
Sorex araneus	2309	YA	20.03	5.43	0.271093	1947-11-01	305	11	150	F
Sorex araneus	330	YA	18.73	5.48	0.292579	1946-11-04	308	11	153	U
Sorex araneus	333	YA	19.8	5.01	0.25303	1946-11-04	308	11	153	F
Sorex araneus	336	YA	19.97	5.43	0.271908	1946-11-04	308	11	153	F
Sorex araneus	338	YA	19.7	5.11	0.259391	1946-11-04	308	11	153	F
Sorex araneus	2319	YA	19.45	5.48	0.281748	1947-11-07	311	11	156	F
Sorex araneus	2323	YA	20.08	5.43	0.270418	1947-11-07	311	11	156	F
Sorex araneus	350	YA	19.61	5.5	0.280469	1946-11-08	312	11	157	U
Sorex araneus	2337	YA	20.25	5.4	0.266667	1947-11-12	316	11	161	F
Sorex araneus	2338	YA	19.77	5.16	0.261002	1947-11-12	316	11	161	F
Sorex araneus	2347	YA	20.1	5.56	0.276617	1947-11-13	317	11	162	F
Sorex araneus	2361	YA	20.09	5.29	0.263315	1947-11-16	320	11	165	F
Sorex araneus	2362	YA	19.84	5.24	0.264113	1947-11-16	320	11	165	F
Sorex araneus	363	YA	19.57	5.54	0.283086	1946-11-17	321	11	166	U
Sorex araneus	2388	YA	19.78	5.38	0.271992	1947-11-24	328	11	173	F
Sorex araneus	2389	YA	19.75	4.95	0.250633	1947-11-24	328	11	173	F
Sorex araneus	383	YA	19.84	5.33	0.268649	1946-11-26	330	11	175	F
Sorex araneus	2400	YA	19.36	4.97	0.256715	1947-11-27	331	11	176	F
Sorex araneus	393	YA	19.27	5.08	0.263622	1946-11-28	332	11	177	F
Sorex araneus	394	YA	19.22	5.03	0.261707	1946-11-28	332	11	177	F
Sorex araneus	395	YA	19.54	5	0.255885	1946-11-28	332	11	177	F
Sorex araneus	405	YA	19.84	5.17	0.260585	1946-11-30	334	11	179	F
Sorex araneus	411	YA	19.52	5.1	0.26127	1946-12-01	335	12	180	F
Sorex araneus	419	YA	19.5	5.01	0.256923	1946-12-02	336	12	181	U
Sorex araneus	420	YA	19.74	5.22	0.264438	1946-12-02	336	12	181	U
Sorex araneus	421	YA	19.6	5.35	0.272959	1946-12-02	336	12	181	U
Sorex araneus	2415	YA	19.43	4.86	0.250129	1947-12-05	339	12	184	F
Sorex araneus	438	YA	20.21	5.02	0.248392	1946-12-06	340	12	185	U
Sorex araneus	448	YA	19.49	5.21	0.267317	1946-12-06	340	12	185	F
Sorex araneus	449	YA	19.6	5.18	0.264286	1946-12-06	340	12	185	F
Sorex araneus	2423	YA	19.53	5.22	0.267281	1947-12-06	340	12	185	F
Sorex araneus	2425	YA	20.31	5	0.246184	1947-12-07	341	12	186	F
Sorex araneus	454	YA	19.56	5.27	0.269427	1946-12-08	342	12	187	F
Sorex araneus	2437	YA	19.67	5.4	0.27453	1947-12-09	343	12	188	F
Sorex araneus	2450	YA	19.82	4.98	0.251261	1947-12-10	344	12	189	F
Sorex araneus	2453	YA	19.63	5.15	0.262354	1947-12-11	345	12	190	F
Sorex araneus	467	YA	19.32	5.07	0.262422	1946-12-16	350	12	195	F
Sorex araneus	474	YA	19.84	4.88	0.245968	1946-12-31	365	12	210	F
